# Supplementary material for: Optimisation of an Aglycone-Enhanced Celery Extract with Germinated Soy Supplementation Using Response Surface Methodology
Source: Foods. 2021 Oct 19;10(10):2505. doi: 10.3390/foods10102505 (PMC8535585; doi:10.3390/foods10102505)
Supplement: Supplementary file 1 [file foods-10-02505-s001.zip]

Archive with 1 entries (1 files):
- foods-1393834-supplementary.pdf
